# Supplementary material for: The Discrepancy between Subjective and Objective Evaluations of Cognitive and Functional Ability among People with Schizophrenia: A Systematic Review
Source: Behav Sci (Basel). 2023 Dec 30;14(1):30. doi: 10.3390/bs14010030 (PMC10812940; doi:10.3390/bs14010030)
Supplement: Supplementary file 1 [file behavsci-14-00030-s001.zip]

Archive with 1 entries (1 files):
- behavsci-2778554-supplementary.pdf
